# Supplementary material for: Normative Data for the Adult Turkish Population and Validation Study in Mild Cognitive Impairment and Alzheimer's Disease of the TDQ‐30 Tr, a Color Picture‐naming Test for Adults and the Elderly
Source: Brain Behav. 2025 Aug 12;15(8):e70718. doi: 10.1002/brb3.70718 (PMC12340707; doi:10.1002/brb3.70718)
Supplement: Supplementary file 1 — Supporting Material: brb370738‐sup‐0001‐SuppMat.xlsx [file BRB3-15-e70718-s001.xlsx]

## Sheet: Feuil1
TDQ-30 Tr
Equations to calculate Z scores on the TDQ-30 Tr
	Participant's caracteristics				Variable	Expected score	Z Score
	Age (18 to 81)	70	Years		TDQ30 Tr score	19.6812	-1.55491
	Education (8 to 21)	8	Years
	Test results
	TDQ-30 Tr score		12
